# Supplementary material for: In Silico and In Vitro Studies of Benzothiazole-Isothioureas Derivatives as a Multitarget Compound for Alzheimer’s Disease
Source: Int J Mol Sci. 2022 Oct 26;23(21):12945. doi: 10.3390/ijms232112945 (PMC9658106; doi:10.3390/ijms232112945)
Supplement: Supplementary file 1 [file ijms-23-12945-s001.zip]

Archive with 1 entries (1 files):
- ijms-1937122-supplementary.pdf
